# Supplementary material for: Investigation of Biophysical Mechanisms in Gold Nanoparticle Mediated Laser Manipulation of Cells Using a Multimodal Holographic and Fluorescence Imaging Setup
Source: PLoS One. 2015 Apr 24;10(4):e0124052. doi: 10.1371/journal.pone.0124052 (PMC4409398; doi:10.1371/journal.pone.0124052)
Supplement: S1 Data — (XLSX) [file pone.0124052.s008.xlsx]

## Sheet: Tabelle1
Normalized Phase Volume [%]
ctrl	10 ms, 15mJ/cm²	40 ms, 15mJ/cm²	10 ms, 27mJ/cm²	40 ms, 27mJ/cm²	10 ms, 41mJ/cm²	40 ms, 41mJ/cm²
99.6094	99.7875	99.3018	97.0424	92.7555	91.5398	88.2736
100.952	99.1103	100.705	95.2002	97.2051	91.6872	93.4056
100.29	98.2318	100.423	93.0352	94.0131	87.091	92.3841
99.7748	99.8071	100.705	95.9229	91.3067	88.9732	98.6831
97.7387	99.825	99.8598	98.3697	97.3319	86.2713	82.0999
101.402	99.3344	100.13	94.108	94.9012	89.2708	94.7432
100.362	100.811	100.642	93.0218	97.4105	86.0667	92.072
100.044	99.2528	100.33	96.2255	95.8203	89.922	96.5644
96.5238	99.7591	101.56	95.2805	97.3008	85.3915	80.651
101.402	97.8209	101.395	94.341	99.2606	83.804	95.1061
100.455	102.855	99.0947	99.5044	99.8279	99.5228	76.401
98.6342	100.542	99.6843	97.753	88.078	94.4825	69.505
99.0335	98.2633	100.628	97.6549	98.3802	91.0143	63.0981
101.377	100.599	98.7644	98.2453	97.8976	85.904	82.1803
99.9652	98.3812	99.716	100.646	98.4142	94.6504	72.1596
98.9182	100.775	99.3095	101.549	95.4373	85.2688	86.7728
99.01	102.125	97.7769	99.6029	90.4425	94.7482	87.591
98.5676	101.152	100.294	93.7312	92.2357	85.667	71.0755
98.9957	100.48	100.809	99.1161	90.1136	92.7301	83.8947
100.364	100.95	100.962	97.9146	86.4433	82.0007	98.9871
99.9017	101.781	98.62	96.6998	95.8221	92.2028	87.5102
99.5079		99.4946	98.8108	95.5271	95.7097	78.2425
104.004		101.504	96.9342	95.8479	94.4676	80.388
98.8518		99.7101	94.4079	91.9111	85.7693	81.33
100.383		97.6561	86.8294	94.2506	84.774	79.9579
98.9908			89.7568		99.5113	83.5451
96.946			95.4959
99.5746
t-test p-value compared to ctrl.	0.175644	0.226431	4.96472e-06	1.14048e-07	3.80202e-11	5.76471e-09
Normalized Area after 30s [%]
ctrl	10 ms, 15mJ/cm²	40 ms, 15mJ/cm²	10 ms, 27mJ/cm²	40 ms, 27mJ/cm²	10 ms, 41mJ/cm²	40 ms, 41mJ/cm²
100	101.902	98.908	99.561	99.43	110.478	99.392
100	100	95.67	100.948	98.404	111.543	107.521
99.32	100	99.081	97.417	98.216	89.771	99.403
100	100.063	100	98.167	99.269	110.731	98.78
100	99.176	100	93.804	100	127.34	102.909
100	104.856	93.369	98.737	101.069	94.582	99.499
100	100	100	96.076	98.328	113.169	96.846
103.735	93.646	100.79	95.327	100.122	106.391	104.03
100	97.193	99.709	109.209	99.782	106.78	97.615
99.164	99.227	100	107.331	99.38	108.881	92.873
100	100	99.61	99.728	99.586	99.365	106.122
100	95.951	101.37	104.617	98.437	98.055	123.041
98.828	96.647	99.555	96.67	100.438	99.183	119.705
99.138	98.924	96.416	93.24	99.491	89.012	108.333
100	100	100	97.237	92.706	93.894	109.657
98.765	100	100.55	96.288	98.055	110.341	98.506
99.957	96.413	100	96.904	96.265	97.997	98.312
100.696	99.392	100	95.458	100.017	97.446	95.846
100	100	102.558	96.836	94.829	93.172	95.997
100	99.412	98.324	99.004	97.013	97.719	102.322
101.161	100	100	99.043	107.529	96.71	107.555
100	99.578	100	95.986	100	91.294	104.868
96.701	100	99.963	99.183	96.247	106.883	99.684
100	100		96.417	95.184	99.688	101.081
88.379	99.703		98.841	91.71	102.772
103.707	99.029		115.629	95.323	97.313
100	100		104.369	98.428	107.883
92.162	100		108.903	100	116.623
98.352	98.53		86.522	98.46	115.602
	99.409			99.55	107.931
t-test p-value compared to ctrl.	0.98648	0.913098	0.939672	0.248442	0.0284626	0.0286305
Normalized Area after 60s [%]
ctrl	10 ms, 15mJ/cm²	40 ms, 15mJ/cm²	10 ms, 27mJ/cm²	40 ms, 27mJ/cm²	10 ms, 41mJ/cm²	40 ms, 41mJ/cm²
100	104.73	98.499	98.69	99.183	107.288	99.443
100	99.755	93.986	84.135	96.524	102.862	106.302
99.32	100	98.284	92.471	91.931	76.695	95.228
100	100.219	98.158	98.583	100.833	113.711	92.85
100	97.895	100	85.439	99.759	100.345	109.279
100	105.247	91.069	95.363	103.301	87.866	92.089
100	97.685	100	92.302	96.267	113.153	95.886
103.735	92.058	105.28	112.515	96.065	96.573	106.867
100	96.631	99.709	105.358	98.611	112.297	94.237
99.164	101.387	100	99.728	94.866	110.304	89.596
100	100	100.52	104.617	99.586	98.706	112.419
100	95.951	104.23	93.316	97.992	94.494	126.371
98.828	93.655	99.555	92.418	100.042	99.183	124.198
99.138	97.812	86.33	96.507	98.678	82.248	113.113
100	100	100	96.288	85.983	83.916	114.788
98.765	98.206	100.55	92.669	98.055	102.428	97.122
99.957	95.943	101.487	95.105	95.15	90.466	101.244
100.696	98.995	100	93.899	100.017	89.647	95.183
100	99.161	103.3	98.553	94.075	87.69	103.257
100	99.412	97.597	94.26	93.611	96.71	110.815
101.161	100	99.471	92.273	117.85	91.946	107.555
100	99.578	100	98.259	100	96.803	101.747
96.701	100	99.963	95.952	92.15	92.107	99.684
100	99.511		97.515	85.055	98.103	98.177
88.379	99.703		102.644	85.474	90.405
103.707	98.864		102.662	74.416	105.639
100	100		98.909	93.282	113.175
92.162	100		76.725	99.585	110.712
98.352	98.205			93.243
	99.409			96.19
t-test p-value compared to ctrl.	0.663048	0.78763	0.0227807	0.0229562	0.532784	0.0458237
Linear Slope Parameter [rel. Vol % /min]
ctrl	10 ms, 15mJ/cm²	40 ms, 15mJ/cm²	10 ms, 27mJ/cm²	40 ms, 27mJ/cm²	10 ms, 41mJ/cm²	40 ms, 41mJ/cm²
1.28437	-0.341543	-0.304159	-2.57557	6.3	0.524822	-2.09645
0.676026	-1.96366	1.23448	6.42	-3.05587	1.09718	1.467
-0.0393375	-1.12817	1.40956	2.02851	-0.83985	-2.71105	-1.8553
-0.232162	-0.480887	-0.899688	0	-3.63528	-3.5308	8.82
-2.14028	-0.193016	0.452837	8.7	-3.09416	-1.91072	2.33669
1.57378	-0.68958	0.109415	-2.18084	1.05995	-3.08531	0.177206
1.15361	1.48753	1.19543	-2.45237	-2.34447	-4.82331	0
0.263723	-0.167214	-0.0375973	2.4694	-2.74456	5.44763	0.543347
-2.87415	-0.1589	2.20283	1.75243	0.288763	-4.41245	-10.8
1.29527	-2.21209	0.945978	1.44692	0	-7.32	2.68436
0.341123	2.43417	-1.14428	-0.488624	-0.337056	-1.04917	-10.68
-1.72479	0.815988	-0.373697	-3.08897	-12.06	-0.921066	-12.84
-0.497456	0	1.92234	-2.67366	0	-3.68882	-14.46
2.04883	1.04537	-2.61861	0.0070515	-0.671676	-2.33149	-7.2
0.456219	-1.16281	0.0999774	0.169634	-1.75543	-2.52764	-1.62337
-1.52583	9.42	-0.727536	-0.908118	-0.589618	-3.24819	0.831276
-1.07704	1.97939	-2.15007	-3.4088	6.3	25.68	-11.94
-1.9324	0	0.503441	2.28505	-2.38871	-6.42	-10.56
-1.3433	1.47309	0.628242	-2.03739	-2.78429	-2.74402	-4.64096
1.06321	0.313973	0.737226	-4.20517	0	-1.92628	3.46498
-0.119303	1.36943	-1.30004	-1.30624	4.12225	2.95877	-6.48
0.536884	2.37316	-0.0333956	0.485299	5.79175	1.04866	-5.94847
3.46744		1.60137	0.491569	3.24506	0	-6.66
-0.615156		-0.463933	-5.78761	1.19222	4.72917	-4.49196
0.608436		-1.34689	0.140885	1.27442	-7.74	-4.85505
-0.783168			0.91788	-0.00363536	10.86	-3.45193
-2.52697
-3.57438
t-test p-value compared to ctrl.	0.14635	0.464355	0.911126	0.964087	0.949145	0.00443859
Normalized F-Actin Coherency [%] with 40 ms irradiation time
1 min, ctrl.	1 min, 15mJ/cm²	1 min, 27mJ/cm²	1 min, 41mJ/cm²	4 min, ctrl.	4 min, 15mJ/cm²	4 min, 27 mJ/cm²	4 min, 41mJ/cm²	8 min, ctrl.	8 min, 15mJ/cm²	8 min, 27mJ/cm²	8min, 41mJ/cm²
102.658	81.549	76.068	112.59	103.322	66.97	78.419	92.086	97.403	89.522	70.513	93.525
119.481	105.01	99.695	95.902	71.429	107.129	77.896	38.115	95.435	106.166	46.189	1.434
99.13	100	100.531	95.918	99.783	96.011	58.886	72.286	85.526	97.151	37.931	2.857
105.263	107.252	121.765	125.143	107.895	66.031	88.824	46.429	115.116	74.046	68.235	78.571
123.256	96.149	79.399	60.714	126.744	94.36	73.391	79.221	63.946	90.096	57.511	79.221
89.116	100	88.462	76.623	97.279	101.437	102.308	108.835	114.286	89.08	77.692	105.622
106.087	76.667	97.716	100	98.261	50	108.883	79.012	46.154	60	103.807	29.63
100	96.382	70.476	88.889	102.857	96.053	25.714	5.251	77.922	84.868	37.143	5.936
98.462	100.875	101.961	77.626	74.615	97.376	54.902	47.826		91.254	86.275	10.87
94.805	92.054	97.561	102.174	84.416	90.698	82.578			75.775	75.958
t-test p-value compared to ctrl.	0.0432812	0.0454379	0.0755832	t-test p-value compared to ctrl.	0.1087	0.0167414	0.00752402	t-test p-value compared to ctrl.	0.451346	0.03749	0.0135537
Normalized F-Actin Coherency [%] with 10 ms irradiation time
1 min, ctrl.	1 min, 15mJ/cm²	1 min, 27mJ/cm²	1 min, 41mJ/cm²	4 min, ctrl.	4 min, 15mJ/cm²	4 min, 27 mJ/cm²	4 min, 41mJ/cm²	8 min, ctrl.	8 min, 15mJ/cm²	8 min, 27mJ/cm²	8min, 41mJ/cm²
102.658	97.479	81.081	83.607	103.322	93.697	93.243	47.541	97.403	86.765	89.189	40.984
119.481	104.517	92.381	96.61	71.429	108.83	81.905	91.525	95.435	105.544	104.762	77.119
99.13	90.909	89.063	98.708	99.783	95.105	86.328	78.553	85.526	97.203	81.25	7.494
105.263	97.078	96.109	92.424	107.895	89.935	80.156	70.076	115.116	92.208	49.222	49.242
123.256	101.261	93.333	99.115	126.744	109.244	92.941	107.965	63.946	94.958	100	67.257
89.116	101.038	91.391	87.179	97.279	94.464	103.311	56.41	114.286	86.851	92.715	41.026
106.087	86.364	82.222	63.636	98.261	72.727	88	59.091	46.154	9.091	70.667	40.909
100	106.154	103.947	97.122	102.857	100	84.211	92.086	77.922	72.308	100	89.448
98.462	98.107	95.361	87.755	74.615	64.984	84.021	108.163		48.58	69.072	128.571
94.805	92.029	98.667	98.101	84.416	68.841	114.667	75.949		70.29	117.333	101.266
t-test p-value compared to ctrl.	0.0612557	0.00560966	0.00596719	t-test p-value compared to ctrl.	0.17581	0.182158	0.024289	t-test p-value compared to ctrl.	0.203114	0.483443	0.0637834
